# Supplementary material for: Integrated analysis of transcription factor-mRNA-miRNA regulatory network related to immune characteristics in medullary thyroid carcinoma
Source: Front Immunol. 2023 Jan 12;13:1055412. doi: 10.3389/fimmu.2022.1055412 (PMC9877459; doi:10.3389/fimmu.2022.1055412)
Supplement: Supplementary file 1 [file DataSheet_1.xlsx]

## Sheet: GO
	ONTOLOGY	ID	Description	GeneRatio	BgRatio	pvalue	p.adjust	qvalue	geneID	Count
GO:0008016	BP	GO:0008016	regulation of heart contraction	10/101	245/18862	7.76664e-07	0.00155954	0.00139145	CHGA/CACNA2D2/KCNH2/GCH1/ISL1/CALCA/ASPH/CLIC2/DSG2/PDE4B	10
GO:0060047	BP	GO:0060047	heart contraction	10/101	279/18862	2.50903e-06	0.0017775	0.00158593	CHGA/CACNA2D2/KCNH2/GCH1/ISL1/CALCA/ASPH/CLIC2/DSG2/PDE4B	10
GO:0003015	BP	GO:0003015	heart process	10/101	289/18862	3.43385e-06	0.0017775	0.00158593	CHGA/CACNA2D2/KCNH2/GCH1/ISL1/CALCA/ASPH/CLIC2/DSG2/PDE4B	10
GO:1903522	BP	GO:1903522	regulation of blood circulation	10/101	290/18862	3.54085e-06	0.0017775	0.00158593	CHGA/CACNA2D2/KCNH2/GCH1/ISL1/CALCA/ASPH/CLIC2/DSG2/PDE4B	10
GO:0023061	BP	GO:0023061	signal release	12/101	475/18862	8.86824e-06	0.00354636	0.00316414	SV2A/CHGA/CACNA2D2/PTPRN/NAAA/RAB3A/SYT11/ADCYAP1/PCSK5/CHRNA3/ISL1/SNX4	12
GO:0015837	BP	GO:0015837	amine transport	6/101	94/18862	1.12907e-05	0.00354636	0.00316414	SV2A/CHGA/RAB3A/SYT11/CHRNA3/DDC	6
GO:0048265	BP	GO:0048265	response to pain	4/101	27/18862	1.23628e-05	0.00354636	0.00316414	RET/SCN9A/GCH1/CALCA	4
GO:0033555	BP	GO:0033555	multicellular organismal response to stress	5/101	67/18862	2.95745e-05	0.0068996	0.00615597	RET/SCN9A/ADCYAP1/GCH1/CALCA	5
GO:0003012	BP	GO:0003012	muscle system process	11/101	453/18862	3.09245e-05	0.0068996	0.00615597	CHGA/KCNH2/CAMK2B/CHRNA3/CALCA/ASPH/CLIC2/DSG2/IL15/SNTB1/PDE4B	11
GO:0036465	BP	GO:0036465	synaptic vesicle recycling	5/101	72/18862	4.19495e-05	0.00842346	0.00751559	DNAJC6/AMPH/RAB3A/SNAP91/SYT11	5
GO:0099504	BP	GO:0099504	synaptic vesicle cycle	7/101	177/18862	4.66102e-05	0.00850848	0.00759144	SV2A/DNAJC6/AMPH/RAB3A/SNAP91/SYT11/DDC	7
GO:0021983	BP	GO:0021983	pituitary gland development	4/101	41/18862	6.73514e-05	0.0112701	0.0100555	WNT4/ADCYAP1/ISL1/PITX2	4
GO:0099003	BP	GO:0099003	vesicle-mediated transport in synapse	7/101	194/18862	8.31365e-05	0.0123545	0.0110229	SV2A/DNAJC6/AMPH/RAB3A/SNAP91/SYT11/DDC	7
GO:0021700	BP	GO:0021700	developmental maturation	8/101	268/18862	9.6684e-05	0.0123545	0.0110229	CDK5R2/PTPRN/RET/CDC25B/NEFL/RAB3A/CAMK2B/IL15	8
GO:0051952	BP	GO:0051952	regulation of amine transport	5/101	86/18862	9.84178e-05	0.0123545	0.0110229	SV2A/CHGA/RAB3A/SYT11/CHRNA3	5
GO:0044706	BP	GO:0044706	multi-multicellular organism process	7/101	204/18862	0.00011378	0.0123545	0.0110229	WNT4/ADCYAP1/HPGD/PCSK5/SERPINE2/CALCA/DSG2	7
GO:0006936	BP	GO:0006936	muscle contraction	9/101	352/18862	0.000114518	0.0123545	0.0110229	CHGA/KCNH2/CHRNA3/CALCA/ASPH/CLIC2/DSG2/SNTB1/PDE4B	9
GO:0007189	BP	GO:0007189	adenylate cyclase-activating G protein-coupled receptor signaling pathway	6/101	143/18862	0.00011993	0.0123545	0.0110229	APLP1/CHGA/ADCYAP1/ADGRG2/CALCA/PDE4B	6
GO:0007411	BP	GO:0007411	axon guidance	8/101	277/18862	0.00012148	0.0123545	0.0110229	NRXN3/CRMP1/GAB2/RET/SEMA3E/CHL1/KIF5C/ISL1	8
GO:0097485	BP	GO:0097485	neuron projection guidance	8/101	278/18862	0.000124533	0.0123545	0.0110229	NRXN3/CRMP1/GAB2/RET/SEMA3E/CHL1/KIF5C/ISL1	8
GO:2000369	BP	GO:2000369	regulation of clathrin-dependent endocytosis	3/101	19/18862	0.000135674	0.0123545	0.0110229	DNAJC6/SNAP91/SYT11	3
GO:0009306	BP	GO:0009306	protein secretion	9/101	367/18862	0.000156744	0.0123545	0.0110229	CHGA/CACNA2D2/PTPRN/RAB3A/ADCYAP1/PCSK5/ISL1/SCG2/VEGFC	9
GO:0009713	BP	GO:0009713	catechol-containing compound biosynthetic process	3/101	20/18862	0.000158997	0.0123545	0.0110229	INSM1/GCH1/DDC	3
GO:0042423	BP	GO:0042423	catecholamine biosynthetic process	3/101	20/18862	0.000158997	0.0123545	0.0110229	INSM1/GCH1/DDC	3
GO:1903307	BP	GO:1903307	positive regulation of regulated secretory pathway	4/101	51/18862	0.000159523	0.0123545	0.0110229	CDK5R2/GAB2/RAB3A/SNX4	4
GO:0035592	BP	GO:0035592	establishment of protein localization to extracellular region	9/101	368/18862	0.000159969	0.0123545	0.0110229	CHGA/CACNA2D2/PTPRN/RAB3A/ADCYAP1/PCSK5/ISL1/SCG2/VEGFC	9
GO:0007409	BP	GO:0007409	axonogenesis	10/101	460/18862	0.000178917	0.0132049	0.0117817	NRXN3/CRMP1/GAB2/RET/NEFL/SEMA3E/RAB3A/CHL1/KIF5C/ISL1	10
GO:0071692	BP	GO:0071692	protein localization to extracellular region	9/101	375/18862	0.000184132	0.0132049	0.0117817	CHGA/CACNA2D2/PTPRN/RAB3A/ADCYAP1/PCSK5/ISL1/SCG2/VEGFC	9
GO:0001755	BP	GO:0001755	neural crest cell migration	4/101	55/18862	0.000214173	0.0148296	0.0132313	RET/SEMA3E/ISL1/PITX2	4
GO:0006937	BP	GO:0006937	regulation of muscle contraction	6/101	161/18862	0.000228826	0.0153161	0.0136653	CHGA/CHRNA3/CALCA/CLIC2/DSG2/PDE4B	6
GO:0060384	BP	GO:0060384	innervation	3/101	23/18862	0.000244137	0.0158138	0.0141094	RET/ISL1/SERPINE2	3
GO:0007274	BP	GO:0007274	neuromuscular synaptic transmission	3/101	24/18862	0.000277931	0.0166051	0.0148155	RIMBP2/RAB3A/CHRNA3	3
GO:0048488	BP	GO:0048488	synaptic vesicle endocytosis	4/101	59/18862	0.000281163	0.0166051	0.0148155	DNAJC6/AMPH/SNAP91/SYT11	4
GO:0140238	BP	GO:0140238	presynaptic endocytosis	4/101	59/18862	0.000281163	0.0166051	0.0148155	DNAJC6/AMPH/SNAP91/SYT11	4
GO:0002790	BP	GO:0002790	peptide secretion	9/101	401/18862	0.000302183	0.0173366	0.0154681	CHGA/CACNA2D2/PTPRN/RAB3A/ADCYAP1/PCSK5/ISL1/SCG2/VEGFC	9
GO:0090257	BP	GO:0090257	regulation of muscle system process	7/101	243/18862	0.000332393	0.0185402	0.0165419	CHGA/CAMK2B/CHRNA3/CALCA/CLIC2/DSG2/PDE4B	7
GO:0007565	BP	GO:0007565	female pregnancy	6/101	177/18862	0.00038046	0.0206477	0.0184223	WNT4/ADCYAP1/HPGD/PCSK5/CALCA/DSG2	6
GO:0035270	BP	GO:0035270	endocrine system development	5/101	122/18862	0.000503285	0.0263952	0.0235504	INSM1/WNT4/ADCYAP1/ISL1/PITX2	5
GO:0021675	BP	GO:0021675	nerve development	4/101	69/18862	0.000512656	0.0263952	0.0235504	RET/HOXB2/ISL1/SERPINE2	4
GO:0021536	BP	GO:0021536	diencephalon development	4/101	71/18862	0.000571497	0.0286892	0.0255971	WNT4/ADCYAP1/ISL1/PITX2	4
GO:1903532	BP	GO:1903532	positive regulation of secretion by cell	7/101	271/18862	0.000637371	0.0312156	0.0278512	CDK5R2/GAB2/RAB3A/ADCYAP1/ISL1/SNX4/VEGFC	7
GO:0032418	BP	GO:0032418	lysosome localization	4/101	74/18862	0.000668532	0.0319622	0.0285173	CHGA/GAB2/RAB3A/SNX4	4
GO:0055117	BP	GO:0055117	regulation of cardiac muscle contraction	4/101	75/18862	0.000703317	0.0328433	0.0293034	CHGA/CLIC2/DSG2/PDE4B	4
GO:0035637	BP	GO:0035637	multicellular organismal signaling	6/101	203/18862	0.000783176	0.0355624	0.0317295	CACNA2D2/KCNH2/SCN9A/ISL1/ASPH/DSG2	6
GO:0060048	BP	GO:0060048	cardiac muscle contraction	5/101	135/18862	0.000796967	0.0355624	0.0317295	CHGA/KCNH2/CLIC2/DSG2/PDE4B	5
GO:1903305	BP	GO:1903305	regulation of regulated secretory pathway	5/101	136/18862	0.000823914	0.0359657	0.0320893	CDK5R2/GAB2/RAB3A/SYT11/SNX4	5
GO:0006066	BP	GO:0006066	alcohol metabolic process	8/101	373/18862	0.000886219	0.0373345	0.0333106	FMO5/LDLR/NAAA/WNT4/TTR/APOL1/GCH1/CYP3A5	8
GO:0014032	BP	GO:0014032	neural crest cell development	4/101	80/18862	0.000896684	0.0373345	0.0333106	RET/SEMA3E/ISL1/PITX2	4
GO:0006836	BP	GO:0006836	neurotransmitter transport	6/101	209/18862	0.000911051	0.0373345	0.0333106	SV2A/NAAA/RAB3A/SYT11/CHRNA3/DDC	6
GO:0048864	BP	GO:0048864	stem cell development	4/101	83/18862	0.00102917	0.0406034	0.0362272	RET/SEMA3E/ISL1/PITX2	4
GO:0051047	BP	GO:0051047	positive regulation of secretion	7/101	295/18862	0.00104708	0.0406034	0.0362272	CDK5R2/GAB2/RAB3A/ADCYAP1/ISL1/SNX4/VEGFC	7
GO:0008277	BP	GO:0008277	regulation of G protein-coupled receptor signaling pathway	5/101	144/18862	0.00106466	0.0406034	0.0362272	APLP1/CHGA/FRMPD1/ADCYAP1/PDE4B	5
GO:0014031	BP	GO:0014031	mesenchymal cell development	4/101	84/18862	0.00107623	0.0406034	0.0362272	RET/SEMA3E/ISL1/PITX2	4
GO:0042401	BP	GO:0042401	cellular biogenic amine biosynthetic process	3/101	38/18862	0.00109715	0.0406034	0.0362272	INSM1/GCH1/DDC	3
GO:0045921	BP	GO:0045921	positive regulation of exocytosis	4/101	85/18862	0.00112478	0.0406034	0.0362272	CDK5R2/GAB2/RAB3A/SNX4	4
GO:0097529	BP	GO:0097529	myeloid leukocyte migration	6/101	218/18862	0.00113237	0.0406034	0.0362272	CHGA/GP2/SCG2/CALCA/VEGFC/PDE4B	6
GO:0009309	BP	GO:0009309	amine biosynthetic process	3/101	39/18862	0.00118398	0.0409903	0.0365724	INSM1/GCH1/DDC	3
GO:0086091	BP	GO:0086091	regulation of heart rate by cardiac conduction	3/101	39/18862	0.00118398	0.0409903	0.0365724	KCNH2/ISL1/DSG2	3
GO:0061337	BP	GO:0061337	cardiac conduction	5/101	149/18862	0.00123949	0.0412947	0.036844	CACNA2D2/KCNH2/ISL1/ASPH/DSG2	5
GO:0106072	BP	GO:0106072	negative regulation of adenylate cyclase-activating G protein-coupled receptor signaling pathway	2/101	10/18862	0.00124228	0.0412947	0.036844	APLP1/PDE4B	2
GO:0032102	BP	GO:0032102	negative regulation of response to external stimulus	8/101	394/18862	0.00125832	0.0412947	0.036844	LDLR/SEMA3E/WNT4/SYT11/ADCYAP1/ISL1/SERPINE2/TSPAN6	8
GO:0045776	BP	GO:0045776	negative regulation of blood pressure	3/101	40/18862	0.00127503	0.0412947	0.036844	GCH1/CALCA/VEGFC	3
GO:0014033	BP	GO:0014033	neural crest cell differentiation	4/101	90/18862	0.00139078	0.0418724	0.0373594	RET/SEMA3E/ISL1/PITX2	4
GO:0009914	BP	GO:0009914	hormone transport	7/101	312/18862	0.00144564	0.0418724	0.0373594	CHGA/CACNA2D2/PTPRN/ADCYAP1/TTR/ISL1/SNX4	7
GO:0006942	BP	GO:0006942	regulation of striated muscle contraction	4/101	91/18862	0.00144881	0.0418724	0.0373594	CHGA/CLIC2/DSG2/PDE4B	4
GO:0007269	BP	GO:0007269	neurotransmitter secretion	5/101	155/18862	0.00147633	0.0418724	0.0373594	SV2A/NAAA/RAB3A/SYT11/CHRNA3	5
GO:0099643	BP	GO:0099643	signal release from synapse	5/101	155/18862	0.00147633	0.0418724	0.0373594	SV2A/NAAA/RAB3A/SYT11/CHRNA3	5
GO:0007188	BP	GO:0007188	adenylate cyclase-modulating G protein-coupled receptor signaling pathway	6/101	230/18862	0.00148906	0.0418724	0.0373594	APLP1/CHGA/ADCYAP1/ADGRG2/CALCA/PDE4B	6
GO:0050804	BP	GO:0050804	modulation of chemical synaptic transmission	8/101	405/18862	0.00149785	0.0418724	0.0373594	RAB3A/SYT11/ADCYAP1/CAMK2B/SCGN/CHRNA3/SERPINE2/BCHE	8
GO:0001821	BP	GO:0001821	histamine secretion	2/101	11/18862	0.00151304	0.0418724	0.0373594	ADCYAP1/SNX4	2
GO:0042416	BP	GO:0042416	dopamine biosynthetic process	2/101	11/18862	0.00151304	0.0418724	0.0373594	GCH1/DDC	2
GO:0099177	BP	GO:0099177	regulation of trans-synaptic signaling	8/101	406/18862	0.0015213	0.0418724	0.0373594	RAB3A/SYT11/ADCYAP1/CAMK2B/SCGN/CHRNA3/SERPINE2/BCHE	8
GO:0048762	BP	GO:0048762	mesenchymal cell differentiation	6/101	231/18862	0.00152225	0.0418724	0.0373594	RET/SEMA3E/WNT4/BAMBI/ISL1/PITX2	6
GO:0046189	BP	GO:0046189	phenol-containing compound biosynthetic process	3/101	43/18862	0.00157424	0.0421477	0.037605	INSM1/GCH1/DDC	3
GO:0048489	BP	GO:0048489	synaptic vesicle transport	3/101	43/18862	0.00157424	0.0421477	0.037605	RAB3A/SNAP91/KIF5C	3
GO:0034308	BP	GO:0034308	primary alcohol metabolic process	4/101	94/18862	0.001633	0.0427841	0.0381729	NAAA/WNT4/TTR/CYP3A5	4
GO:0043271	BP	GO:0043271	negative regulation of ion transport	7/101	319/18862	0.00164063	0.0427841	0.0381729	CHGA/KCNH2/SYT11/ADCYAP1/SERPINE2/MDFIC/CLIC2	7
GO:1902476	BP	GO:1902476	chloride transmembrane transport	4/101	96/18862	0.00176448	0.0432514	0.0385898	GABRR1/SLC1A4/APOL1/CLIC2	4
GO:0017144	BP	GO:0017144	drug metabolic process	3/101	45/18862	0.00179615	0.0432514	0.0385898	FMO5/CYP3A5/BCHE	3
GO:0009636	BP	GO:0009636	response to toxic substance	6/101	239/18862	0.00180848	0.0432514	0.0385898	NEFL/SCN9A/GCH1/DDC/CLIC2/MT2A	6
GO:0001778	BP	GO:0001778	plasma membrane repair	2/101	12/18862	0.00180932	0.0432514	0.0385898	RAB3A/SYT11	2
GO:0021984	BP	GO:0021984	adenohypophysis development	2/101	12/18862	0.00180932	0.0432514	0.0385898	WNT4/PITX2	2
GO:0106070	BP	GO:0106070	regulation of adenylate cyclase-activating G protein-coupled receptor signaling pathway	2/101	12/18862	0.00180932	0.0432514	0.0385898	APLP1/PDE4B	2
GO:1901077	BP	GO:1901077	regulation of relaxation of muscle	2/101	12/18862	0.00180932	0.0432514	0.0385898	CHGA/PDE4B	2
GO:0002027	BP	GO:0002027	regulation of heart rate	4/101	97/18862	0.00183289	0.0432993	0.0386326	KCNH2/GCH1/ISL1/DSG2	4
GO:0043303	BP	GO:0043303	mast cell degranulation	3/101	46/18862	0.00191404	0.043675	0.0389677	CHGA/GAB2/SNX4	3
GO:0048483	BP	GO:0048483	autonomic nervous system development	3/101	46/18862	0.00191404	0.043675	0.0389677	RET/INSM1/HOXB2	3
GO:0072583	BP	GO:0072583	clathrin-dependent endocytosis	3/101	46/18862	0.00191404	0.043675	0.0389677	DNAJC6/SNAP91/SYT11	3
GO:0019233	BP	GO:0019233	sensory perception of pain	4/101	99/18862	0.0019752	0.044564	0.0397609	SCN9A/ADCYAP1/SMR3B/CALCA	4
GO:0002279	BP	GO:0002279	mast cell activation involved in immune response	3/101	47/18862	0.00203665	0.04457	0.0397663	CHGA/GAB2/SNX4	3
GO:0002448	BP	GO:0002448	mast cell mediated immunity	3/101	47/18862	0.00203665	0.04457	0.0397663	CHGA/GAB2/SNX4	3
GO:0002551	BP	GO:0002551	mast cell chemotaxis	2/101	13/18862	0.00213084	0.04457	0.0397663	CHGA/VEGFC	2
GO:0003161	BP	GO:0003161	cardiac conduction system development	2/101	13/18862	0.00213084	0.04457	0.0397663	ISL1/DSG2	2
GO:0033008	BP	GO:0033008	positive regulation of mast cell activation involved in immune response	2/101	13/18862	0.00213084	0.04457	0.0397663	GAB2/SNX4	2
GO:0033604	BP	GO:0033604	negative regulation of catecholamine secretion	2/101	13/18862	0.00213084	0.04457	0.0397663	CHGA/SYT11	2
GO:0043306	BP	GO:0043306	positive regulation of mast cell degranulation	2/101	13/18862	0.00213084	0.04457	0.0397663	GAB2/SNX4	2
GO:0051656	BP	GO:0051656	establishment of organelle localization	8/101	431/18862	0.00220924	0.0457336	0.0408045	CHGA/GAB2/NEFL/RAB3A/SNAP91/SYT11/KIF5C/SNX4	8
GO:0006576	BP	GO:0006576	cellular biogenic amine metabolic process	4/101	103/18862	0.00228243	0.0467665	0.041726	NAAA/INSM1/GCH1/DDC	4
GO:0050930	BP	GO:0050930	induction of positive chemotaxis	2/101	14/18862	0.00247731	0.0487691	0.0435128	SCG2/VEGFC	2
GO:0051608	BP	GO:0051608	histamine transport	2/101	14/18862	0.00247731	0.0487691	0.0435128	ADCYAP1/SNX4	2
GO:0086103	BP	GO:0086103	G protein-coupled receptor signaling pathway involved in heart process	2/101	14/18862	0.00247731	0.0487691	0.0435128	CHGA/PDE4B	2
GO:0097531	BP	GO:0097531	mast cell migration	2/101	14/18862	0.00247731	0.0487691	0.0435128	CHGA/VEGFC	2
GO:0098793	CC	GO:0098793	presynapse	16/101	487/19520	4.01677e-09	8.51556e-07	6.68053e-07	SV2A/DNAJC6/SYNGR3/AMPH/PTPRN/NEFL/NAAA/RAB3A/SNAP91/SYT11/ADCYAP1/SCGN/DDC/CALCA/SYPL1/PDE4B	16
GO:0030133	CC	GO:0030133	transport vesicle	14/101	402/19520	1.98785e-08	2.10712e-06	1.65305e-06	SV2A/NCALD/CHGA/SYNGR3/AMPH/PTPRN/RAB3A/SNAP91/SYT11/SCGN/PCSK1/DDC/SYPL1/PDE4B	14
GO:0150034	CC	GO:0150034	distal axon	11/101	287/19520	2.82202e-07	1.99423e-05	1.56449e-05	CDK5R2/CRMP1/KLC1/PTPRN/NEFL/RAB3A/SYT11/ADCYAP1/KIF5C/SCGN/CALCA	11
GO:0008021	CC	GO:0008021	synaptic vesicle	9/101	197/19520	8.48542e-07	4.49727e-05	3.52815e-05	SV2A/SYNGR3/AMPH/RAB3A/SNAP91/SYT11/DDC/SYPL1/PDE4B	9
GO:0070382	CC	GO:0070382	exocytic vesicle	9/101	215/19520	1.75393e-06	7.43666e-05	5.83412e-05	SV2A/SYNGR3/AMPH/RAB3A/SNAP91/SYT11/DDC/SYPL1/PDE4B	9
GO:0044306	CC	GO:0044306	neuron projection terminus	7/101	130/19520	5.05323e-06	0.000178547	0.000140072	PTPRN/RAB3A/SYT11/ADCYAP1/GCH1/SCGN/CALCA	7
GO:0043195	CC	GO:0043195	terminal bouton	5/101	52/19520	7.19242e-06	0.000217827	0.000170888	RAB3A/SYT11/ADCYAP1/SCGN/CALCA	5
GO:0030658	CC	GO:0030658	transport vesicle membrane	8/101	206/19520	1.17164e-05	0.000310486	0.000243579	SV2A/NCALD/SYNGR3/AMPH/PTPRN/RAB3A/SCGN/SYPL1	8
GO:0043679	CC	GO:0043679	axon terminus	6/101	114/19520	2.80569e-05	0.000660896	0.000518478	PTPRN/RAB3A/SYT11/ADCYAP1/SCGN/CALCA	6
GO:0043025	CC	GO:0043025	neuronal cell body	11/101	474/19520	3.42807e-05	0.000726751	0.000570142	SV2A/CRMP1/PTPRN/RET/SYT11/SLC1A4/ADCYAP1/KIF5C/CHRNA3/DDC/CALCA	11
GO:0034702	CC	GO:0034702	ion channel complex	8/101	301/19520	0.00017014	0.00320782	0.00251656	GABRR1/CACNA2D2/KCNH2/SCN9A/GRIA3/CHRNA3/CLIC2/PDE4B	8
GO:0030672	CC	GO:0030672	synaptic vesicle membrane	5/101	103/19520	0.000196706	0.00320782	0.00251656	SV2A/SYNGR3/AMPH/RAB3A/SYPL1	5
GO:0099501	CC	GO:0099501	exocytic vesicle membrane	5/101	103/19520	0.000196706	0.00320782	0.00251656	SV2A/SYNGR3/AMPH/RAB3A/SYPL1	5
GO:1902495	CC	GO:1902495	transmembrane transporter complex	8/101	323/19520	0.000274352	0.00415447	0.00325922	GABRR1/CACNA2D2/KCNH2/SCN9A/GRIA3/CHRNA3/CLIC2/PDE4B	8
GO:1990351	CC	GO:1990351	transporter complex	8/101	338/19520	0.000371702	0.00525338	0.00412132	GABRR1/CACNA2D2/KCNH2/SCN9A/GRIA3/CHRNA3/CLIC2/PDE4B	8
GO:0031594	CC	GO:0031594	neuromuscular junction	4/101	69/19520	0.000450975	0.00597542	0.00468777	SV2A/SYNGR3/NEFL/SERPINE2	4
GO:0098563	CC	GO:0098563	intrinsic component of synaptic vesicle membrane	3/101	44/19520	0.00152654	0.0190369	0.0149346	SV2A/RAB3A/SYPL1	3
GO:0060076	CC	GO:0060076	excitatory synapse	3/101	46/19520	0.00173665	0.0204539	0.0160463	SYT11/GRIA3/PDE4B	3
GO:0098992	CC	GO:0098992	neuronal dense core vesicle	2/101	13/19520	0.00199218	0.0222285	0.0174385	CHGA/SCG2	2
GO:0030426	CC	GO:0030426	growth cone	5/101	178/19520	0.00233134	0.0247122	0.0193869	CDK5R2/CRMP1/KLC1/NEFL/KIF5C	5
GO:0030427	CC	GO:0030427	site of polarized growth	5/101	184/19520	0.00269066	0.0271629	0.0213095	CDK5R2/CRMP1/KLC1/NEFL/KIF5C	5
GO:0030665	CC	GO:0030665	clathrin-coated vesicle membrane	4/101	117/19520	0.00320139	0.0297738	0.0233578	NCALD/LDLR/RAB3A/SYT11	4
GO:0030136	CC	GO:0030136	clathrin-coated vesicle	5/101	192/19520	0.00323018	0.0297738	0.0233578	NCALD/LDLR/RAB3A/SNAP91/SYT11	5
GO:0016529	CC	GO:0016529	sarcoplasmic reticulum	3/101	70/19520	0.00572648	0.0485606	0.0380962	ANK1/CAMK2B/ASPH	3
GO:0048786	CC	GO:0048786	presynaptic active zone	3/101	70/19520	0.00572648	0.0485606	0.0380962	SV2A/RAB3A/SYT11	3
GO:0034703	CC	GO:0034703	cation channel complex	5/101	222/19520	0.00595664	0.0485695	0.0381032	CACNA2D2/KCNH2/SCN9A/GRIA3/PDE4B	5
GO:0030276	MF	GO:0030276	clathrin binding	5/95	68/18337	2.70325e-05	0.00800162	0.00708536	NCALD/DNAJC6/LDLR/SNAP91/SYT11	5
GO:0005216	MF	GO:0005216	ion channel activity	9/95	429/18337	0.000383875	0.038392	0.0339958	GABRR1/CACNA2D2/KCNH2/SCN9A/SLC1A4/APOL1/GRIA3/CHRNA3/CLIC2	9
GO:0005254	MF	GO:0005254	chloride channel activity	4/95	74/18337	0.000589449	0.038392	0.0339958	GABRR1/SLC1A4/APOL1/CLIC2	4
GO:0015267	MF	GO:0015267	channel activity	9/95	477/18337	0.00082094	0.038392	0.0339958	GABRR1/CACNA2D2/KCNH2/SCN9A/SLC1A4/APOL1/GRIA3/CHRNA3/CLIC2	9
GO:0022803	MF	GO:0022803	passive transmembrane transporter activity	9/95	478/18337	0.000833164	0.038392	0.0339958	GABRR1/CACNA2D2/KCNH2/SCN9A/SLC1A4/APOL1/GRIA3/CHRNA3/CLIC2	9
GO:0048018	MF	GO:0048018	receptor ligand activity	9/95	486/18337	0.00093641	0.038392	0.0339958	SEMA3E/WNT4/ADCYAP1/TTR/CHGB/SCG2/CALCA/IL15/VEGFC	9
GO:0030546	MF	GO:0030546	signaling receptor activator activity	9/95	492/18337	0.00102049	0.038392	0.0339958	SEMA3E/WNT4/ADCYAP1/TTR/CHGB/SCG2/CALCA/IL15/VEGFC	9
GO:0005253	MF	GO:0005253	anion channel activity	4/95	86/18337	0.00103762	0.038392	0.0339958	GABRR1/SLC1A4/APOL1/CLIC2	4
GO:1904315	MF	GO:1904315	transmitter-gated ion channel activity involved in regulation of postsynaptic membrane potential	3/95	44/18337	0.00152963	0.0463912	0.0410789	GABRR1/GRIA3/CHRNA3	3
GO:0022836	MF	GO:0022836	gated channel activity	7/95	337/18337	0.00184498	0.0463912	0.0410789	GABRR1/CACNA2D2/KCNH2/SCN9A/GRIA3/CHRNA3/CLIC2	7
GO:0099529	MF	GO:0099529	neurotransmitter receptor activity involved in regulation of postsynaptic membrane potential	3/95	47/18337	0.00185189	0.0463912	0.0410789	GABRR1/GRIA3/CHRNA3	3
GO:0015108	MF	GO:0015108	chloride transmembrane transporter activity	4/95	101/18337	0.00188072	0.0463912	0.0410789	GABRR1/SLC1A4/APOL1/CLIC2	4

## Sheet: KEGG
ID	Description	GeneRatio	BgRatio	pvalue	p.adjust	qvalue	geneID	Count
hsa05031	Amphetamine addiction	3/52	69/8166	0.00949552	0.00949552	0.423171	CAMK2B/GRIA3/DDC	3
hsa04728	Dopaminergic synapse	4/52	132/8166	0.00970121	0.00970121	0.423171	CAMK2B/GRIA3/KIF5C/DDC	4
hsa05022	Pathways of neurodegeneration - multiple diseases	8/52	476/8166	0.00980519	0.00980519	0.423171	NEFM/KLC1/NEFL/WNT4/CAMK2B/GRIA3/KIF5C/UCHL1	8
hsa04911	Insulin secretion	3/52	86/8166	0.0171993	0.0171993	0.491815	RAB3A/ADCYAP1/CAMK2B	3
hsa04144	Endocytosis	5/52	251/8166	0.0211541	0.0211541	0.491815	DNAJC6/AMPH/LDLR/KIF5C/SNX4	5
hsa04713	Circadian entrainment	3/52	97/8166	0.023602	0.023602	0.491815	ADCYAP1/CAMK2B/GRIA3	3
hsa05033	Nicotine addiction	2/52	40/8166	0.02659	0.02659	0.491815	GABRR1/GRIA3	2
hsa00270	Cysteine and methionine metabolism	2/52	51/8166	0.0415867	0.0415867	0.615409	LDHB/CBS	2
hsa04024	cAMP signaling pathway	4/52	221/8166	0.0514872	0.0514872	0.615409	ADCYAP1/CAMK2B/GRIA3/PDE4B	4
hsa04020	Calcium signaling pathway	4/52	240/8166	0.0657879	0.0657879	0.615409	RET/CAMK2B/ASPH/VEGFC	4
hsa05230	Central carbon metabolism in cancer	2/52	70/8166	0.0730234	0.0730234	0.615409	RET/LDHB	2
hsa04934	Cushing syndrome	3/52	155/8166	0.0755601	0.0755601	0.615409	LDLR/WNT4/CAMK2B	3
hsa00982	Drug metabolism - cytochrome P450	2/52	72/8166	0.076676	0.076676	0.615409	FMO5/CYP3A5	2
hsa05223	Non-small cell lung cancer	2/52	72/8166	0.076676	0.076676	0.615409	RET/KIF5C	2
hsa04080	Neuroactive ligand-receptor interaction	5/52	362/8166	0.0791766	0.0791766	0.615409	GABRR1/ADCYAP1/GRIA3/CHRNA3/CALCA	5
hsa05412	Arrhythmogenic right ventricular cardiomyopathy	2/52	77/8166	0.0860543	0.0860543	0.615409	CACNA2D2/DSG2	2
hsa05012	Parkinson disease	4/52	266/8166	0.0883928	0.0883928	0.615409	KLC1/CAMK2B/KIF5C/UCHL1	4
hsa04310	Wnt signaling pathway	3/52	170/8166	0.0935659	0.0935659	0.615409	WNT4/BAMBI/CAMK2B	3
hsa00360	Phenylalanine metabolism	1/52	16/8166	0.0972467	0.0972467	0.615409	DDC	1
hsa00430	Taurine and hypotaurine metabolism	1/52	16/8166	0.0972467	0.0972467	0.615409	FMO5	1
hsa04260	Cardiac muscle contraction	2/52	87/8166	0.105766	0.105766	0.615409	CACNA2D2/ASPH	2
hsa04360	Axon guidance	3/52	182/8166	0.109135	0.109135	0.615409	SEMA3E/WNT4/CAMK2B	3
hsa05032	Morphine addiction	2/52	91/8166	0.113968	0.113968	0.615409	GABRR1/PDE4B	2
hsa04970	Salivary secretion	2/52	92/8166	0.116044	0.116044	0.615409	STATH/HTN3	2
hsa04350	TGF-beta signaling pathway	2/52	94/8166	0.120225	0.120225	0.615409	BAMBI/PITX2	2
hsa04666	Fc gamma R-mediated phagocytosis	2/52	97/8166	0.126566	0.126566	0.615409	AMPH/GAB2	2
hsa04925	Aldosterone synthesis and secretion	2/52	98/8166	0.128698	0.128698	0.615409	LDLR/CAMK2B	2
hsa04916	Melanogenesis	2/52	101/8166	0.135145	0.135145	0.615409	WNT4/CAMK2B	2
hsa05205	Proteoglycans in cancer	3/52	205/8166	0.141534	0.141534	0.615409	WNT4/ANK1/CAMK2B	3
hsa04922	Glucagon signaling pathway	2/52	107/8166	0.14825	0.14825	0.615409	CAMK2B/LDHB	2
hsa04066	HIF-1 signaling pathway	2/52	109/8166	0.152676	0.152676	0.615409	CAMK2B/LDHB	2
hsa00790	Folate biosynthesis	1/52	26/8166	0.15325	0.15325	0.615409	GCH1	1
hsa04668	TNF signaling pathway	2/52	112/8166	0.159365	0.159365	0.615409	IL15/VEGFC	2
hsa04725	Cholinergic synapse	2/52	113/8166	0.161607	0.161607	0.615409	CAMK2B/CHRNA3	2
hsa00640	Propanoate metabolism	1/52	32/8166	0.185201	0.185201	0.669406	LDHB	1
hsa05014	Amyotrophic lateral sclerosis	4/52	364/8166	0.200564	0.200564	0.669406	NEFM/KLC1/NEFL/KIF5C	4
hsa00350	Tyrosine metabolism	1/52	36/8166	0.205841	0.205841	0.669406	DDC	1
hsa05132	Salmonella infection	3/52	249/8166	0.210865	0.210865	0.669406	KLC1/CYFIP2/KIF5C	3
hsa05143	African trypanosomiasis	1/52	37/8166	0.210921	0.210921	0.669406	APOL1	1
hsa05216	Thyroid cancer	1/52	37/8166	0.210921	0.210921	0.669406	RET	1
hsa00260	Glycine, serine and threonine metabolism	1/52	40/8166	0.225969	0.225969	0.669406	CBS	1
hsa04550	Signaling pathways regulating pluripotency of stem cells	2/52	143/8166	0.230972	0.230972	0.669406	WNT4/ISL1	2
hsa00380	Tryptophan metabolism	1/52	42/8166	0.235844	0.235844	0.669406	DDC	1
hsa00860	Porphyrin metabolism	1/52	43/8166	0.240735	0.240735	0.669406	BLVRB	1
hsa04940	Type I diabetes mellitus	1/52	43/8166	0.240735	0.240735	0.669406	PTPRN	1
hsa04723	Retrograde endocannabinoid signaling	2/52	148/8166	0.242784	0.242784	0.669406	GABRR1/GRIA3	2
hsa04261	Adrenergic signaling in cardiomyocytes	2/52	150/8166	0.247518	0.247518	0.669406	CACNA2D2/CAMK2B	2
hsa04921	Oxytocin signaling pathway	2/52	154/8166	0.256998	0.256998	0.669406	CACNA2D2/CAMK2B	2
hsa00620	Pyruvate metabolism	1/52	47/8166	0.259995	0.259995	0.669406	LDHB	1
hsa04672	Intestinal immune network for IgA production	1/52	49/8166	0.269444	0.269444	0.669406	IL15	1
hsa05030	Cocaine addiction	1/52	49/8166	0.269444	0.269444	0.669406	DDC	1
hsa04913	Ovarian steroidogenesis	1/52	51/8166	0.278775	0.278775	0.669406	LDLR	1
hsa04979	Cholesterol metabolism	1/52	51/8166	0.278775	0.278775	0.669406	LDLR	1
hsa04010	MAPK signaling pathway	3/52	294/8166	0.287953	0.287953	0.669406	CACNA2D2/CDC25B/VEGFC	3
hsa05016	Huntington disease	3/52	306/8166	0.309024	0.309024	0.669406	KLC1/GRIA3/KIF5C	3
hsa04730	Long-term depression	1/52	60/8166	0.319338	0.319338	0.669406	GRIA3	1
hsa04978	Mineral absorption	1/52	60/8166	0.319338	0.319338	0.669406	MT2A	1
hsa00140	Steroid hormone biosynthesis	1/52	62/8166	0.328044	0.328044	0.669406	CYP3A5	1
hsa05217	Basal cell carcinoma	1/52	63/8166	0.332355	0.332355	0.669406	WNT4	1
hsa04927	Cortisol synthesis and secretion	1/52	65/8166	0.340897	0.340897	0.669406	LDLR	1
hsa05202	Transcriptional misregulation in cancer	2/52	193/8166	0.349042	0.349042	0.669406	HPGD/GRIA3	2
hsa00010	Glycolysis / Gluconeogenesis	1/52	67/8166	0.349332	0.349332	0.669406	LDHB	1
hsa04720	Long-term potentiation	1/52	67/8166	0.349332	0.349332	0.669406	CAMK2B	1
hsa00830	Retinol metabolism	1/52	68/8166	0.35351	0.35351	0.669406	CYP3A5	1
hsa04664	Fc epsilon RI signaling pathway	1/52	68/8166	0.35351	0.35351	0.669406	GAB2	1
hsa04924	Renin secretion	1/52	69/8166	0.357661	0.357661	0.669406	ADCYAP1	1
hsa05204	Chemical carcinogenesis - DNA adducts	1/52	69/8166	0.357661	0.357661	0.669406	CYP3A5	1
hsa01230	Biosynthesis of amino acids	1/52	75/8166	0.382026	0.382026	0.669406	CBS	1
hsa03320	PPAR signaling pathway	1/52	75/8166	0.382026	0.382026	0.669406	FABP6	1
hsa04918	Thyroid hormone synthesis	1/52	75/8166	0.382026	0.382026	0.669406	TTR	1
hsa05214	Glioma	1/52	75/8166	0.382026	0.382026	0.669406	CAMK2B	1
hsa04971	Gastric acid secretion	1/52	76/8166	0.385997	0.385997	0.669406	CAMK2B	1
hsa05220	Chronic myeloid leukemia	1/52	76/8166	0.385997	0.385997	0.669406	GAB2	1
hsa00980	Metabolism of xenobiotics by cytochrome P450	1/52	78/8166	0.393866	0.393866	0.669406	CYP3A5	1
hsa04721	Synaptic vesicle cycle	1/52	78/8166	0.393866	0.393866	0.669406	RAB3A	1
hsa05417	Lipid and atherosclerosis	2/52	215/8166	0.399546	0.399546	0.669406	LDLR/CAMK2B	2
hsa04012	ErbB signaling pathway	1/52	85/8166	0.420634	0.420634	0.669406	CAMK2B	1
hsa04610	Complement and coagulation cascades	1/52	86/8166	0.424362	0.424362	0.669406	SERPINE2	1
hsa04742	Taste transduction	1/52	86/8166	0.424362	0.424362	0.669406	SCN9A	1
hsa04512	ECM-receptor interaction	1/52	88/8166	0.431748	0.431748	0.669406	SV2A	1
hsa04727	GABAergic synapse	1/52	89/8166	0.435406	0.435406	0.669406	GABRR1	1
hsa04976	Bile secretion	1/52	89/8166	0.435406	0.435406	0.669406	LDLR	1
hsa05410	Hypertrophic cardiomyopathy	1/52	90/8166	0.439041	0.439041	0.669406	CACNA2D2	1
hsa05010	Alzheimer disease	3/52	384/8166	0.445177	0.445177	0.669406	KLC1/WNT4/KIF5C	3
hsa04014	Ras signaling pathway	2/52	236/8166	0.446094	0.446094	0.669406	GAB2/VEGFC	2
hsa04912	GnRH signaling pathway	1/52	93/8166	0.449808	0.449808	0.669406	CAMK2B	1
hsa05323	Rheumatoid arthritis	1/52	93/8166	0.449808	0.449808	0.669406	IL15	1
hsa05414	Dilated cardiomyopathy	1/52	96/8166	0.460373	0.460373	0.677343	CACNA2D2	1
hsa04750	Inflammatory mediator regulation of TRP channels	1/52	98/8166	0.467305	0.467305	0.679817	CAMK2B	1
hsa04933	AGE-RAGE signaling pathway in diabetic complications	1/52	100/8166	0.47415	0.47415	0.682111	VEGFC	1
hsa04914	Progesterone-mediated oocyte maturation	1/52	102/8166	0.480909	0.480909	0.684231	CDC25B	1
hsa04928	Parathyroid hormone synthesis, secretion and action	1/52	106/8166	0.494172	0.494172	0.695459	PDE4B	1
hsa05145	Toxoplasmosis	1/52	112/8166	0.513445	0.513445	0.705541	LDLR	1
hsa04724	Glutamatergic synapse	1/52	114/8166	0.519708	0.519708	0.705541	GRIA3	1
hsa04726	Serotonergic synapse	1/52	115/8166	0.522809	0.522809	0.705541	DDC	1
hsa05020	Prion disease	2/52	273/8166	0.523133	0.523133	0.705541	KLC1/KIF5C	2
hsa04071	Sphingolipid signaling pathway	1/52	119/8166	0.535021	0.535021	0.706849	GAB2	1
hsa04722	Neurotrophin signaling pathway	1/52	119/8166	0.535021	0.535021	0.706849	CAMK2B	1
hsa04919	Thyroid hormone signaling pathway	1/52	121/8166	0.541011	0.541011	0.707543	WNT4	1
hsa04110	Cell cycle	1/52	126/8166	0.555658	0.555658	0.709246	CDC25B	1
hsa00230	Purine metabolism	1/52	128/8166	0.561388	0.561388	0.709246	PDE4B	1
hsa04380	Osteoclast differentiation	1/52	128/8166	0.561388	0.561388	0.709246	GAB2	1
hsa04926	Relaxin signaling pathway	1/52	129/8166	0.564225	0.564225	0.709246	VEGFC	1
hsa04114	Oocyte meiosis	1/52	131/8166	0.569846	0.569846	0.709424	CAMK2B	1
hsa04270	Vascular smooth muscle contraction	1/52	134/8166	0.578145	0.578145	0.7129	CALCA	1
hsa05017	Spinocerebellar ataxia	1/52	143/8166	0.60211	0.60211	0.722193	GRIA3	1
hsa05224	Breast cancer	1/52	147/8166	0.612327	0.612327	0.722193	WNT4	1
hsa04072	Phospholipase D signaling pathway	1/52	148/8166	0.614841	0.614841	0.722193	GAB2	1
hsa05226	Gastric cancer	1/52	149/8166	0.617339	0.617339	0.722193	WNT4	1
hsa01240	Biosynthesis of cofactors	1/52	153/8166	0.627173	0.627173	0.722193	GCH1	1
hsa04150	mTOR signaling pathway	1/52	156/8166	0.634385	0.634385	0.722193	WNT4	1
hsa04390	Hippo signaling pathway	1/52	157/8166	0.636759	0.636759	0.722193	WNT4	1
hsa04514	Cell adhesion molecules	1/52	157/8166	0.636759	0.636759	0.722193	NRXN3	1
hsa05160	Hepatitis C	1/52	157/8166	0.636759	0.636759	0.722193	LDLR	1
hsa04217	Necroptosis	1/52	159/8166	0.64146	0.64146	0.722193	CAMK2B	1
hsa04630	JAK-STAT signaling pathway	1/52	162/8166	0.648401	0.648401	0.723715	IL15	1
hsa05225	Hepatocellular carcinoma	1/52	168/8166	0.66189	0.66189	0.732456	WNT4	1
hsa05152	Tuberculosis	1/52	180/8166	0.687363	0.687363	0.754199	CAMK2B	1
hsa05034	Alcoholism	1/52	187/8166	0.701343	0.701343	0.763071	DDC	1
hsa05130	Pathogenic Escherichia coli infection	1/52	197/8166	0.720256	0.720256	0.775818	CYFIP2	1
hsa04510	Focal adhesion	1/52	201/8166	0.727488	0.727488	0.775818	VEGFC	1
hsa05415	Diabetic cardiomyopathy	1/52	203/8166	0.731035	0.731035	0.775818	CAMK2B	1
hsa04015	Rap1 signaling pathway	1/52	210/8166	0.743096	0.743096	0.779393	VEGFC	1
hsa05207	Chemical carcinogenesis - receptor activation	1/52	212/8166	0.746443	0.746443	0.779393	CHRNA3	1
hsa04810	Regulation of actin cytoskeleton	1/52	218/8166	0.756231	0.756231	0.783296	CYFIP2	1
hsa05166	Human T-cell leukemia virus 1 infection	1/52	222/8166	0.762549	0.762549	0.783572	IL15	1
hsa04740	Olfactory transduction	2/52	439/8166	0.777527	0.777527	0.792671	NCALD/CAMK2B	2
hsa04060	Cytokine-cytokine receptor interaction	1/52	295/8166	0.853306	0.853306	0.86313	IL15	1
hsa05206	MicroRNAs in cancer	1/52	310/8166	0.867201	0.867201	0.870385	CDC25B	1
hsa05165	Human papillomavirus infection	1/52	331/8166	0.884509	0.884509	0.880928	WNT4	1
hsa04151	PI3K-Akt signaling pathway	1/52	354/8166	0.900931	0.900931	0.890434	VEGFC	1
